# Supplementary material for: Alpine endemic spiders shed light on the origin and evolution of subterranean species
Source: PeerJ. 2015 Nov 3;3:e1384. doi: 10.7717/peerj.1384 (PMC4699788; doi:10.7717/peerj.1384)
Supplement: Supplemental Information 2 [file peerj-03-1384-s002.xls]

## Sheet: GeneBank_codes
Voucher_code	COX1_Genebank	ITS2_Genebank	Cave_cod	Species	Sex	Collection_date	Legit
TNIG_PM27	KT832079	KT832234	Outgroup	Troglohyphantes nigrerosae	u	14.X.2009	Isaia M., Paschetta M.
Tvig_SM02_16	KT832080	KT832235	16	Troglohyphantes vignai	u	21.VII.2013	Mammola S.
Tvig_SM03_7	KT832081	KT832236	7	Troglohyphantes vignai	u	12.IX.2014	Isaia M., Mammola S.
Tvig_SM05_14	KT832082	KT832237	14	Troglohyphantes vignai	u	13.XI.2014	Isaia M., Mammola S., Paschetta M.
Tvig_SM07_25	KT832083	KT832238	25	Troglohyphantes vignai	u	26.XII.2014	Isaia M., Mammola S.
Tvig_SM09_27	KT832084	KT832239	27	Troglohyphantes vignai	u	20.VIII.2014	Badino G.
Tvig_SM23_25	KT832085	KT832240	25	Troglohyphantes vignai	u	26.XII.2014	Isaia M., Mammola S.
Tvig_SM24_25	KT832086	KT832241	25	Troglohyphantes vignai	u	26.XII.2014	Isaia M., Mammola S.
Tvig_SM25_25	KT832087	KT832242	25	Troglohyphantes vignai	u	26.XII.2014	Isaia M., Mammola S.
Tvig_SM26_14	KT832088	KT832243	14	Troglohyphantes vignai	u	13.XI.2014	Isaia M., Mammola S., Paschetta M.
Tvig_SM27_14	KT832089	KT832244	14	Troglohyphantes vignai	u	13.XI.2014	Isaia M., Mammola S., Paschetta M.
Tvig_SM28_7	KT832090	KT832245	7	Troglohyphantes vignai	u	12.IX.2014	Isaia M., Mammola S.
Tvig_SM29_7	KT832091	KT832246	7	Troglohyphantes vignai	u	12.IX.2014	Isaia M., Mammola S.
Tvig_SM30_7	KT832092	KT832247	7	Troglohyphantes vignai	u	12.IX.2014	Isaia M., Mammola S.
Tvig_SM31_7	KT832093	KT832248	7	Troglohyphantes vignai	u	12.IX.2014	Isaia M., Mammola S.
Tvig_SM33_25	KT832094	KT832249	25	Troglohyphantes vignai	u	26.XII.2014	Isaia M., Mammola S.
Tvig_SM34_25	KT832095	KT832250	25	Troglohyphantes vignai	u	26.XII.2014	Isaia M., Mammola S.
Tvig_SM54_9	KT832096	KT832251	9	Troglohyphantes vignai	u	12.IX.2014	Isaia M., Mammola S.
Tvig_SM55_9	KT832097	KT832252	9	Troglohyphantes vignai	u	12.IX.2014	Isaia M., Mammola S.
Tvig_SM56_6	KT832098	KT832253	6	Troglohyphantes vignai	u	12.IX.2014	Isaia M., Mammola S.
Tvig_SM57_6	KT832099	KT832254	6	Troglohyphantes vignai	u	12.IX.2014	Isaia M., Mammola S.
Tvig_SM58_5	KT832100	KT832255	5	Troglohyphantes vignai	u	12.IX.2014	Isaia M., Mammola S.
Tvig_SM71_9	KT832101	KT832256	9	Troglohyphantes vignai	u	12.IX.2014	Isaia M., Mammola S.
Tvig_SM72_9	KT832102	KT832257	9	Troglohyphantes vignai	u	12.IX.2014	Isaia M., Mammola S.
Tvig_SM73_9	KT832103	KT832258	9	Troglohyphantes vignai	u	12.IX.2014	Isaia M., Mammola S.
Tvig_SM74_9	KT832104	KT832259	9	Troglohyphantes vignai	u	12.IX.2014	Isaia M., Mammola S.
Tvig_SM75_16	KT832105	KT832260	16	Troglohyphantes vignai	u	21.VII.2013	Mammola S.
Tvig_SM76_16	KT832106	KT832261	16	Troglohyphantes vignai	u	21.VII.2013	Mammola S.
Tvig_SM77_6	KT832107	KT832262	6	Troglohyphantes vignai	u	12.IX.2014	Isaia M., Mammola S.
Tvig_SM78_6	KT832108	KT832263	6	Troglohyphantes vignai	u	12.IX.2014	Isaia M., Mammola S.
Tvig_SM79_5	KT832109	KT832264	5	Troglohyphantes vignai	u	12.IX.2014	Isaia M., Mammola S.
Tvig_SM80_5	KT832110	KT832265	5	Troglohyphantes vignai	u	12.IX.2014	Isaia M., Mammola S.
Tvig_SM81_5	KT832111	KT832266	5	Troglohyphantes vignai	u	12.IX.2014	Isaia M., Mammola S.
Tvig_SM82_5	KT832112	KT832267	5	Troglohyphantes vignai	u	12.IX.2014	Isaia M., Mammola S.
Tvig_SM177_9	KT832113	KT832268	9	Troglohyphantes vignai	u	12.IX.2014	Isaia M., Mammola S.
Tvig_SM178_5	KT832114	KT832269	5	Troglohyphantes vignai	u	12.IX.2014	Isaia M., Mammola S.
SM184_28	KT832115	KT832270	28	Pimoa rupicola	u	27.XII.2014	Isaia M., Mammola S.
SM182_22	KT832116	KT832271	22	Pimoa rupicola	u	26.XII.2014	Isaia M., Mammola S.
SM181_23	KT832117	KT832272	23	Pimoa rupicola	u	26.XII.2014	Isaia M., Mammola S.
SM180_23	KT832118	KT832273	23	Pimoa rupicola	u	26.XII.2014	Isaia M., Mammola S.
SM179_23	KT832119	KT832274	23	Pimoa rupicola	u	26.XII.2014	Isaia M., Mammola S.
SM176_28	KT832120	KT832275	28	Pimoa rupicola	u	27.XII.2014	Isaia M., Mammola S.
SM175_28	KT832121	KT832276	28	Pimoa rupicola	u	27.XII.2014	Isaia M., Mammola S.
SM174_28	KT832122	KT832277	28	Pimoa rupicola	u	27.XII.2014	Isaia M., Mammola S.
SM173_14	KT832123	KT832278	14	Pimoa n.sp.	u	13.XI.2014	Isaia M., Mammola S., Paschetta M.
SM172_7	KT832124	KT832279	7	Pimoa n.sp.	f	12.IX.2014	Isaia M., Mammola S.
SM171_7	KT832125	KT832280	7	Pimoa n.sp.	f	12.IX.2014	Isaia M., Mammola S.
SM170_9	KT832126	KT832281	9	Pimoa n.sp.	j	12.IX.2014	Isaia M., Mammola S.
SM169_5	KT832127	KT832282	5	Pimoa n.sp.	f	12.IX.2014	Isaia M., Mammola S.
SM168_5	KT832128	KT832283	5	Pimoa n.sp.	f	12.IX.2014	Isaia M., Mammola S.
SM167_5	KT832129	KT832284	5	Pimoa n.sp.	f	12.IX.2014	Isaia M., Mammola S.
SM166_3	KT832130	KT832285	3	Pimoa n.sp.	f	20.II.2011	Isaia M.
SM165_3	KT832131	KT832286	3	Pimoa n.sp.	f	20.II.2011	Isaia M.
SM164_17	KT832132	KT832287	17	Pimoa n.sp.	j	20.VII.2013	Giresi A., Mammola S.
SM163_17	KT832133	KT832288	17	Pimoa n.sp.	j	20.VII.2013	Giresi A., Mammola S.
SM162_12	KT832134	KT832289	12	Pimoa n.sp.	u	13.XI.2014	Isaia M., Mammola S., Paschetta M.
SM161_12	KT832135	KT832290	12	Pimoa n.sp.	u	13.XI.2014	Isaia M., Mammola S., Paschetta M.
SM160_12	KT832136	KT832291	12	Pimoa n.sp.	u	13.XI.2014	Isaia M., Mammola S., Paschetta M.
SM159_18	KT832137	KT832292	18	Pimoa n.sp.	m	14.VII.2014	Isaia M.
SM158_18	KT832138	KT832293	18	Pimoa n.sp.	m	14.VII.2014	Isaia M.
SM157_13	KT832139	KT832294	13	Pimoa n.sp.	f	3.X.2014	Isaia M., Mammola S., Paschetta M.
SM156_13	KT832140	KT832295	13	Pimoa n.sp.	m	3.X.2014	Isaia M., Mammola S., Paschetta M.
SM155_13	KT832141	KT832296	13	Pimoa n.sp.	f	3.X.2014	Isaia M., Mammola S., Paschetta M.
SM130_14	KT832142	KT832297	14	Pimoa n.sp.	u	13.XI.2014	Isaia M., Mammola S., Paschetta M.
SM129_14	KT832143	KT832298	14	Pimoa n.sp.	u	13.XI.2014	Isaia M., Mammola S., Paschetta M.
SM128_21	KT832144	KT832299	21	Pimoa n.sp.	f	13.I.2015	Isaia M., Mammola S., Paschetta M.
SM127_21	KT832145	KT832300	21	Pimoa n.sp.	f	13.I.2015	Isaia M., Mammola S., Paschetta M.
SM126_7	KT832146	KT832301	7	Pimoa n.sp.	f	12.IX.2014	Isaia M., Mammola S.
SM125_7	KT832147	KT832302	7	Pimoa n.sp.	f	12.IX.2014	Isaia M., Mammola S.
SM124_9	KT832148	KT832303	9	Pimoa n.sp.	m	12.IX.2014	Isaia M., Mammola S.
SM123_9	KT832149	KT832304	9	Pimoa n.sp.	m	12.IX.2014	Isaia M., Mammola S.
SM122_5	KT832150	KT832305	5	Pimoa n.sp.	f	12.IX.2014
SM121_5	KT832151	KT832306	5	Pimoa n.sp.	m	12.IX.2014
SM120_12	KT832152	KT832307	12	Pimoa n.sp.	u	13.XI.2014	Isaia M., Mammola S., Paschetta M.
SM119_12	KT832153	KT832308	12	Pimoa n.sp.	u	13.XI.2014	Isaia M., Mammola S., Paschetta M.
SM118_12	KT832154	KT832309	12	Pimoa n.sp.	u	13.XI.2014	Isaia M., Mammola S., Paschetta M.
SM117_18	KT832155	KT832310	18	Pimoa n.sp.	f	14.VII.2014	Isaia M.
SM116_18	KT832156	KT832311	18	Pimoa n.sp.	f	14.VII.2014	Isaia M.
SM115_13	KT832157	KT832312	13	Pimoa n.sp.	j	3.X.2014	Isaia M., Mammola S., Paschetta M.
SM114_13	KT832158	KT832313	13	Pimoa n.sp.	f	3.X.2014	Isaia M., Mammola S., Paschetta M.
SM113_13	KT832159	KT832314	13	Pimoa n.sp.	m	3.X.2014	Isaia M., Mammola S., Paschetta M.
SM112_11	KT832160	KT832315	11	Pimoa n.sp.	j	28.IX.2014	Isaia M., Mammola S., Paschetta M.
SM111_11	KT832161	KT832316	11	Pimoa n.sp.	j	28.IX.2014	Isaia M., Mammola S., Paschetta M.
SM110_11	KT832162	KT832317	11	Pimoa n.sp.	j	28.IX.2014	Isaia M., Mammola S., Paschetta M.
SM109_6	KT832163	KT832318	6	Pimoa n.sp.	j	12.IX.2014	Isaia M., Mammola S.
SM108_6	KT832164	KT832319	6	Pimoa n.sp.	j	12.IX.2014	Isaia M., Mammola S.
SM107_6	KT832165	KT832320	6	Pimoa n.sp.	f	12.IX.2014	Isaia M., Mammola S.
SM106_24	KT832166	KT832321	24	Pimoa rupicola	j	13.I.2015	Isaia M., Mammola S., Paschetta M.
SM105_24	KT832167	KT832322	24	Pimoa rupicola	m	13.I.2015	Isaia M., Mammola S., Paschetta M.
SM104_14	-	KT832323	14	Pimoa n.sp.	u	13.XI.2014	Isaia M., Mammola S., Paschetta M.
SM103_14	KT832168	KT832324	14	Pimoa n.sp.	u	13.XI.2014	Isaia M., Mammola S., Paschetta M.
SM102_21	KT832169	KT832325	21	Pimoa n.sp.	f	13.I.2015	Isaia M., Mammola S., Paschetta M.
SM101_7	KT832170	KT832326	7	Pimoa n.sp.	f	12.IX.2014	Isaia M., Mammola S.
SM100_9	KT832171	KT832327	9	Pimoa n.sp.	m	12.IX.2014	Isaia M., Mammola S.
SM099_5	KT832172	KT832328	5	Pimoa n.sp.	u	12.IX.2014	Isaia M., Mammola S.
SM098_8	KT832173	KT832329	8	Pimoa n.sp.	u	12.IX.2014	Isaia M., Mammola S.
SM097_28	KT832174	KT832330	28	Pimoa rupicola	u	27.XII.2014	Isaia M., Mammola S.
SM096_3	KT832175	KT832331	3	Pimoa n.sp.	j	20.II.2011	Isaia M.
SM095_19	KT832176	KT832332	19	Pimoa n.sp.	u	13.I.2015	Isaia M., Mammola S., Paschetta M.
SM094_17	KT832177	KT832333	17	Pimoa n.sp.	f	20.VII.2013	Giresi A., Mammola S.
SM093_12	-	KT832334	12	Pimoa n.sp.	u	13.XI.2014	Isaia M., Mammola S., Paschetta M.
SM092_15	KT832178	KT832335	15	Pimoa n.sp.	f	29.VII.2014	Mammola S.
SM091_18	KT832179	KT832336	18	Pimoa n.sp.	f	14.VII.2014	Isaia M.
SM090_13	KT832180	KT832337	13	Pimoa n.sp.	f	3.X.2014	Isaia M., Mammola S., Paschetta M.
SM088_10	KT832181	KT832338	10	Pimoa n.sp.	f	13.XI.2014	Isaia M.
SM087_4	KT832182	KT832339	4	Pimoa n.sp.	m	20.II.2011	Isaia M.
SM086_2	KT832183	KT832340	2	Pimoa n.sp.	m	13.VI.2014	Mammola S., Piano E.
SM085_23	KT832184	KT832341	23	Pimoa rupicola	u	26.XII.2014	Isaia M., Mammola S.
SM084_6	KT832185	KT832342	6	Pimoa n.sp.	f	12.IX.2014	Isaia M., Mammola S.
SM083_6	KT832186	KT832343	6	Pimoa n.sp.	f	12.IX.2014	Isaia M., Mammola S.
SM070_24	KT832187	KT832344	24	Pimoa rupicola	f	13.I.2015	Isaia M., Mammola S., Paschetta M.
SM069_14	KT832188	KT832345	14	Pimoa n.sp.	u	13.XI.2014	Isaia M., Mammola S., Paschetta M.
SM068_21	KT832189	KT832346	21	Pimoa n.sp.	f	13.I.2015	Isaia M., Mammola S., Paschetta M.
SM067_7	KT832190	KT832347	7	Pimoa n.sp.	f	12.IX.2014	Isaia M., Mammola S.
SM066_9	KT832191	KT832348	9	Pimoa n.sp.	f	12.IX.2014	Isaia M., Mammola S.
SM065_5	KT832192	KT832349	5	Pimoa n.sp.	f	12.IX.2014	Isaia M., Mammola S.
SM064_8	KT832193	KT832350	8	Pimoa n.sp.	u	12.IX.2014	Isaia M., Mammola S.
SM063_28	KT832194	KT832351	28	Pimoa rupicola	j	27.XII.2014	Isaia M., Mammola S.
SM062_3	KT832195	KT832352	3	Pimoa n.sp.	j	20.II.2011	Isaia M.
SM061_1	KT832196	KT832353	1	Pimoa n.sp.	j	20.II.2011	Isaia M.
SM060_19	KT832197	KT832354	19	Pimoa n.sp.	f	13.I.2015	Isaia M., Mammola S., Paschetta M.
SM059_17	KT832198	KT832355	17	Pimoa n.sp.	m	20.VII.2013	Giresi A., Mammola S.
SM053_24	KT832199	KT832356	24	Pimoa rupicola	f	13.I.2015	Isaia M., Mammola S., Paschetta M.
SM052_21	KT832200	KT832357	21	Pimoa n.sp.	f	13.I.2015	Isaia M., Mammola S., Paschetta M.
SM051_9	KT832201	KT832358	9	Pimoa n.sp.	f	12.IX.2014	Isaia M., Mammola S.
SM050_5	KT832202	-	5	Pimoa n.sp.	f	12.IX.2014	Isaia M., Mammola S.
SM049_8	KT832203	KT832359	8	Pimoa n.sp.	m	12.IX.2014	Isaia M., Mammola S.
SM048_3	KT832204	KT832360	3	Pimoa n.sp.	f	20.II.2011	Isaia M.
SM047_1	KT832205	KT832361	1	Pimoa n.sp.	f	20.II.2011	Isaia M.
SM046_19	KT832206	-	19	Pimoa n.sp.	f	13.I.2015	Isaia M., Mammola S., Paschetta M.
SM045_17	KT832207	KT832362	17	Pimoa n.sp.	f	20.VII.2013	Giresi A., Mammola S.
SM044_12	KT832208	KT832363	12	Pimoa n.sp.	u	10.X.2014	Isaia M., Mammola S.
SM043_15	KT832209	KT832364	15	Pimoa n.sp.	f	29.VII.2014	Mammola S.
SM042_18	KT832210	KT832365	18	Pimoa n.sp.	f	14.VII.2014	Isaia M.
SM041_13	KT832211	KT832366	13	Pimoa n.sp.	m	3.X.2014	Isaia M., Mammola S., Paschetta M.
SM039_10	KT832212	KT832367	10	Pimoa n.sp.	m	13.XI.2014	Isaia M.
SM038_4	KT832213	KT832368	4	Pimoa n.sp.	m	20.II.2011	Isaia M.
SM037_22	KT832214	KT832369	22	Pimoa rupicola	u	26.XII.2014	Isaia M., Mammola S.
SM036_23	KT832215	KT832370	23	Pimoa rupicola	u	26.XII.2014	Isaia M., Mammola S.
SM035_6	KT832216	KT832371	6	Pimoa n.sp.	j	12.IX.2014	Isaia M., Mammola S.
SM022_26	KT832217	KT832372	26	Pimoa rupicola	j	10.X.2014	Isaia M., Mammola S.
SM021_26	KT832218	KT832373	26	Pimoa rupicola	j	10.X.2014	Isaia M., Mammola S.
SM020_26	KT832219	KT832374	26	Pimoa rupicola	m	10.X.2014	Isaia M., Mammola S.
SM019_26	KT832220	KT832375	26	Pimoa rupicola	j	10.X.2014	Isaia M., Mammola S.
SM018_26	KT832221	KT832376	26	Pimoa rupicola	j	10.X.2014	Isaia M., Mammola S.
SM017_26	KT832222	KT832377	26	Pimoa rupicola	f	10.X.2014	Isaia M., Mammola S.
SM016_29	KT832223	KT832378	29	Pimoa rupicola	u	27.XII.2014	Isaia M., Mammola S.
SM015_29	KT832224	KT832379	29	Pimoa rupicola	u	27.XII.2014	Isaia M., Mammola S.
SM014_29	KT832225	KT832380	29	Pimoa rupicola	u	27.XII.2014	Isaia M., Mammola S.
SM013_20	KT832226	KT832381	20	Pimoa n.sp.	f	03.X.2014	Isaia M., Mammola S., Paschetta M.
SM012_20	KT832227	KT832382	20	Pimoa n.sp.	f	03.X.2014	Isaia M., Mammola S., Paschetta M.
SM011_20	KT832228	KT832383	20	Pimoa n.sp.	j	03.X.2014	Isaia M., Mammola S., Paschetta M.
SM010_14	KT832229	KT832384	14	Pimoa n.sp.	f	13.XI.2014	Isaia M., Mammola S., Paschetta M.
SM008_28	KT832230	KT832385	28	Pimoa rupicola	f	27.XII.2014	Isaia M., Mammola S.
SM006_20	KT832231	KT832386	20	Pimoa n.sp.	u	03.X.2014	Isaia M., Mammola S., Paschetta M.
SM004_7	KT832232	KT832387	7	Pimoa n.sp.	f	12.IX.2014	Isaia M., Mammola S.
SM001_2	KT832233	KT832388	2	Pimoa n.sp.	f	13.VI.2014	Mammola S., Piano E.
